# Supplementary material for: Identifying zooplankton community changes between shallow and upper-mesophotic reefs on the Mesoamerican Barrier Reef, Caribbean
Source: PeerJ. 2017 Jan 5;5:e2853. doi: 10.7717/peerj.2853 (PMC5289443; doi:10.7717/peerj.2853)
Supplement: Data S2 — Contains all raw R code along with correctly named data files to generate all figures and tables. [file peerj-05-2853-s003.zip]

Archive with 14 entries (11 files):
- Supplemental Data S2/
- Supplemental Data S2/2015_12_27_Utila_gps_points.csv
- __MACOSX/
- __MACOSX/Supplemental Data S2/
- __MACOSX/Supplemental Data S2/._2015_12_27_Utila_gps_points.csv
- Supplemental Data S2/2016_10_13_Light_Traps_2015.csv
- __MACOSX/Supplemental Data S2/._2016_10_13_Light_Traps_2015.csv
- Supplemental Data S2/Fig_1_Utila_map.R
- Supplemental Data S2/Fig_2_richness_abundance_biomass.R
- Supplemental Data S2/Fig_3_NMDS.R
- Supplemental Data S2/HND_adm2.rds
- __MACOSX/Supplemental Data S2/._HND_adm2.rds
- Supplemental Data S2/Table_1_PERMANOVA.R
- Supplemental Data S2/Table_2_CAP_abundance_correlations.R
